# Supplementary material for: Acute ischemic stroke prediction and predictive factors analysis using hematological indicators in elderly hypertensives post-transient ischemic attack
Source: Sci Rep. 2024 Jan 6;14:695. doi: 10.1038/s41598-024-51402-2 (PMC10771433; doi:10.1038/s41598-024-51402-2)
Supplement: Supplementary file 4 — Supplementary Table S1. [file 41598_2024_51402_MOESM4_ESM.xlsx]

## Sheet: Sheet1
							Dataset						Dataset						Dataset
		Overall	0	1	P-Value	Test		Overall	0	1	P-Value	Test		Overall	0	1	P-Value	Test
n		5527	3970	1557			Train	2212	1620	592			Validation	3317	2395	922			Test
age, median [Q1,Q3]		68.000 [64.000,73.000]	68.000 [64.000,74.000]	66.000 [63.000,71.000]	<0.001	Kruskal-Wallis	Train	67.000 [63.000,73.000]	68.000 [64.000,74.000]	66.000 [62.000,70.000]	<0.001	Kruskal-Wallis	Validation	68.000 [64.000,74.000]	69.000 [64.000,74.000]	66.000 [63.000,71.000]	<0.001	Kruskal-Wallis	Test
WBC, median [Q1,Q3]		6.430 [5.500,7.550]	6.100 [5.260,7.100]	7.400 [6.370,8.420]	<0.001	Kruskal-Wallis	Train	6.450 [5.500,7.522]	6.170 [5.317,7.070]	7.355 [6.380,8.482]	<0.001	Kruskal-Wallis	Validation	6.420 [5.510,7.540]	6.080 [5.290,7.090]	7.410 [6.422,8.478]	<0.001	Kruskal-Wallis	Test
NEU, median [Q1,Q3]		3.750 [3.050,4.700]	3.450 [2.870,4.180]	4.770 [3.910,5.720]	<0.001	Kruskal-Wallis	Train	3.760 [3.040,4.650]	3.460 [2.868,4.180]	4.735 [3.860,5.592]	<0.001	Kruskal-Wallis	Validation	3.750 [3.030,4.680]	3.460 [2.850,4.160]	4.820 [3.950,5.607]	<0.001	Kruskal-Wallis	Test
LYM, median [Q1,Q3]		2.020 [1.680,2.420]	2.080 [1.750,2.468]	1.850 [1.510,2.260]	<0.001	Kruskal-Wallis	Train	2.050 [1.700,2.460]	2.110 [1.768,2.500]	1.880 [1.540,2.310]	<0.001	Kruskal-Wallis	Validation	2.050 [1.720,2.440]	2.090 [1.770,2.495]	1.910 [1.560,2.290]	<0.001	Kruskal-Wallis	Test
MON, median [Q1,Q3]		0.360 [0.290,0.440]	0.340 [0.280,0.410]	0.440 [0.360,0.540]	<0.001	Kruskal-Wallis	Train	0.350 [0.290,0.440]	0.330 [0.270,0.400]	0.440 [0.360,0.540]	<0.001	Kruskal-Wallis	Validation	0.360 [0.290,0.450]	0.330 [0.270,0.400]	0.460 [0.360,0.558]	<0.001	Kruskal-Wallis	Test
EOS, median [Q1,Q3]		0.104 [0.060,0.180]	0.100 [0.060,0.170]	0.110 [0.060,0.190]	0.156	Kruskal-Wallis	Train	0.100 [0.060,0.170]	0.100 [0.060,0.170]	0.110 [0.070,0.190]	0.009	Kruskal-Wallis	Validation	0.100 [0.060,0.170]	0.100 [0.060,0.160]	0.110 [0.060,0.180]	0.082	Kruskal-Wallis	Test
BAS, median [Q1,Q3]		0.030 [0.020,0.040]	0.030 [0.020,0.040]	0.020 [0.020,0.040]	<0.001	Kruskal-Wallis	Train	0.030 [0.020,0.040]	0.030 [0.020,0.050]	0.030 [0.020,0.040]	<0.001	Kruskal-Wallis	Validation	0.030 [0.020,0.040]	0.030 [0.020,0.040]	0.020 [0.020,0.040]	<0.001	Kruskal-Wallis	Test
RBC, median [Q1,Q3]		4.730 [4.490,5.040]	4.730 [4.430,5.090]	4.750 [4.600,4.950]	<0.001	Kruskal-Wallis	Train	4.740 [4.490,5.040]	4.740 [4.430,5.100]	4.730 [4.560,4.943]	0.085	Kruskal-Wallis	Validation	4.730 [4.500,5.070]	4.730 [4.420,5.110]	4.740 [4.580,4.980]	0.001	Kruskal-Wallis	Test
HGB, median [Q1,Q3]		144.000 [135.000,154.000]	143.000 [133.000,155.000]	145.000 [138.000,152.000]	<0.001	Kruskal-Wallis	Train	144.000 [135.000,154.000]	143.000 [133.000,156.000]	144.000 [138.000,151.000]	0.086	Kruskal-Wallis	Validation	144.000 [134.000,155.000]	143.000 [133.000,156.000]	145.000 [138.000,152.000]	0.002	Kruskal-Wallis	Test
HCT, median [Q1,Q3]		0.428 [0.401,0.453]	0.425 [0.399,0.457]	0.430 [0.410,0.450]	0.001	Kruskal-Wallis	Train	0.425 [0.401,0.453]	0.423 [0.400,0.457]	0.430 [0.410,0.450]	0.101	Kruskal-Wallis	Validation	0.428 [0.400,0.456]	0.425 [0.400,0.460]	0.430 [0.410,0.450]	0.020	Kruskal-Wallis	Test
MCV, median [Q1,Q3]		89.800 [87.300,92.200]	89.800 [87.400,92.300]	89.700 [87.100,92.200]	0.407	Kruskal-Wallis	Train	89.900 [87.400,92.200]	90.000 [87.500,92.200]	89.800 [87.100,92.200]	0.598	Kruskal-Wallis	Validation	89.900 [87.400,92.200]	90.000 [87.600,92.200]	89.600 [87.100,92.200]	0.070	Kruskal-Wallis	Test
MCH, median [Q1,Q3]		30.300 [29.300,31.300]	30.300 [29.300,31.200]	30.300 [29.300,31.300]	0.233	Kruskal-Wallis	Train	30.400 [29.400,31.300]	30.400 [29.400,31.300]	30.400 [29.400,31.300]	0.586	Kruskal-Wallis	Validation	30.300 [29.400,31.200]	30.400 [29.400,31.200]	30.300 [29.400,31.300]	0.771	Kruskal-Wallis	Test
MCHC, median [Q1,Q3]		337.000 [330.000,343.000]	336.000 [330.000,343.000]	338.000 [331.000,344.000]	<0.001	Kruskal-Wallis	Train	337.000 [330.000,343.000]	337.000 [330.000,343.000]	337.000 [330.000,344.000]	0.046	Kruskal-Wallis	Validation	337.000 [331.000,343.000]	336.000 [330.000,343.000]	338.000 [332.000,344.000]	<0.001	Kruskal-Wallis	Test
RDW_SD, median [Q1,Q3]		41.200 [39.600,43.200]	40.800 [39.300,42.500]	42.800 [41.000,44.800]	<0.001	Kruskal-Wallis	Train	41.300 [39.600,43.200]	40.800 [39.300,42.500]	42.900 [41.475,44.900]	<0.001	Kruskal-Wallis	Validation	41.200 [39.600,43.200]	40.700 [39.200,42.500]	42.800 [41.125,44.800]	<0.001	Kruskal-Wallis	Test
RDW_CV, median [Q1,Q3]		12.600 [12.100,13.200]	12.400 [12.000,12.800]	13.100 [12.700,13.600]	<0.001	Kruskal-Wallis	Train	12.600 [12.100,13.200]	12.400 [12.000,12.800]	13.200 [12.800,13.600]	<0.001	Kruskal-Wallis	Validation	12.600 [12.100,13.200]	12.400 [12.000,12.900]	13.150 [12.800,13.600]	<0.001	Kruskal-Wallis	Test
PLT, median [Q1,Q3]		253.000 [227.000,287.000]	254.000 [221.000,290.000]	252.000 [234.000,280.000]	0.001	Kruskal-Wallis	Train	252.000 [226.000,286.000]	253.500 [221.000,291.000]	250.000 [232.000,277.000]	0.304	Kruskal-Wallis	Validation	254.000 [225.000,286.000]	253.000 [219.000,289.000]	255.000 [235.000,280.750]	<0.001	Kruskal-Wallis	Test
PCT, median [Q1,Q3]		0.260 [0.230,0.290]	0.260 [0.230,0.300]	0.260 [0.240,0.290]	0.344	Kruskal-Wallis	Train	0.260 [0.230,0.290]	0.260 [0.230,0.300]	0.260 [0.240,0.290]	0.853	Kruskal-Wallis	Validation	0.260 [0.230,0.290]	0.260 [0.230,0.290]	0.260 [0.240,0.290]	0.014	Kruskal-Wallis	Test
MPV, median [Q1,Q3]		10.200 [9.700,10.800]	10.300 [9.700,10.900]	10.100 [9.600,10.700]	<0.001	Kruskal-Wallis	Train	10.200 [9.700,10.800]	10.300 [9.700,10.800]	10.200 [9.700,10.800]	0.070	Kruskal-Wallis	Validation	10.200 [9.700,10.800]	10.200 [9.700,10.800]	10.200 [9.600,10.700]	0.003	Kruskal-Wallis	Test
PDW, median [Q1,Q3]		11.700 [10.700,12.900]	11.700 [10.700,12.925]	11.600 [10.700,12.600]	0.016	Kruskal-Wallis	Train	11.700 [10.700,12.900]	11.700 [10.675,12.900]	11.800 [10.800,12.800]	0.765	Kruskal-Wallis	Validation	11.700 [10.600,12.800]	11.700 [10.600,12.800]	11.700 [10.700,12.700]	0.739	Kruskal-Wallis	Test
P_LCR, median [Q1,Q3]		0.270 [0.220,0.320]	0.270 [0.230,0.320]	0.260 [0.220,0.300]	<0.001	Kruskal-Wallis	Train	0.270 [0.230,0.320]	0.270 [0.230,0.320]	0.265 [0.220,0.310]	0.055	Kruskal-Wallis	Validation	0.270 [0.220,0.310]	0.270 [0.230,0.320]	0.260 [0.220,0.310]	0.002	Kruskal-Wallis	Test
IG, median [Q1,Q3]		0.015 [0.010,0.020]	0.010 [0.010,0.020]	0.020 [0.010,0.020]	<0.001	Kruskal-Wallis	Train	0.010 [0.010,0.020]	0.010 [0.010,0.020]	0.020 [0.010,0.030]	<0.001	Kruskal-Wallis	Validation	0.010 [0.010,0.020]	0.010 [0.010,0.020]	0.020 [0.010,0.020]	<0.001	Kruskal-Wallis	Test
IG_p, median [Q1,Q3]		0.200 [0.200,0.300]	0.200 [0.200,0.300]	0.200 [0.200,0.300]	0.002	Kruskal-Wallis	Train	0.200 [0.200,0.300]	0.200 [0.200,0.300]	0.253 [0.200,0.300]	0.169	Kruskal-Wallis	Validation	0.200 [0.200,0.300]	0.200 [0.200,0.300]	0.200 [0.200,0.300]	0.015	Kruskal-Wallis	Test
NEUT, median [Q1,Q3]		3.730 [3.030,4.670]	3.440 [2.860,4.160]	4.750 [3.900,5.690]	<0.001	Kruskal-Wallis	Train	3.750 [3.027,4.630]	3.440 [2.857,4.160]	4.720 [3.837,5.562]	<0.001	Kruskal-Wallis	Validation	3.730 [3.020,4.660]	3.440 [2.835,4.140]	4.800 [3.922,5.588]	<0.001	Kruskal-Wallis	Test
NEUT_p, median [Q1,Q3]		58.700 [53.150,64.600]	56.800 [51.700,61.900]	64.500 [58.900,70.900]	<0.001	Kruskal-Wallis	Train	58.450 [52.800,64.225]	56.600 [51.300,61.900]	64.000 [58.475,70.000]	<0.001	Kruskal-Wallis	Validation	58.700 [52.900,64.300]	56.700 [51.300,61.900]	64.300 [58.600,70.175]	<0.001	Kruskal-Wallis	Test
NLR, median [Q1,Q3]		1.810 [1.410,2.410]	1.650 [1.320,2.100]	2.486 [1.876,3.423]	<0.001	Kruskal-Wallis	Train	1.794 [1.380,2.360]	1.640 [1.280,2.090]	2.398 [1.821,3.254]	<0.001	Kruskal-Wallis	Validation	1.800 [1.400,2.370]	1.640 [1.290,2.070]	2.436 [1.852,3.252]	<0.001	Kruskal-Wallis	Test
LMR, median [Q1,Q3]		5.733 [4.435,7.231]	6.310 [5.070,7.680]	4.256 [3.267,5.478]	<0.001	Kruskal-Wallis	Train	5.850 [4.621,7.440]	6.315 [5.170,7.880]	4.330 [3.298,5.684]	<0.001	Kruskal-Wallis	Validation	5.830 [4.550,7.330]	6.410 [5.240,7.770]	4.285 [3.263,5.513]	<0.001	Kruskal-Wallis	Test
PWR, median [Q1,Q3]		39.530 [33.190,47.100]	41.410 [35.082,49.127]	35.349 [30.601,40.972]	<0.001	Kruskal-Wallis	Train	39.315 [33.276,47.102]	41.015 [34.663,48.805]	35.097 [30.046,41.308]	<0.001	Kruskal-Wallis	Validation	39.587 [33.258,46.560]	41.300 [35.050,48.310]	35.265 [30.701,41.186]	<0.001	Kruskal-Wallis	Test
PNR, median [Q1,Q3]		67.420 [53.953,85.065]	73.535 [59.380,90.157]	54.976 [45.399,66.572]	<0.001	Kruskal-Wallis	Train	67.554 [53.934,83.913]	73.245 [59.462,89.725]	54.876 [45.434,66.605]	<0.001	Kruskal-Wallis	Validation	67.435 [54.430,84.116]	73.010 [60.210,89.310]	55.361 [45.723,66.471]	<0.001	Kruskal-Wallis	Test
PLR, median [Q1,Q3]		125.758 [103.115,154.388]	121.980 [100.000,147.685]	139.241 [113.592,175.497]	<0.001	Kruskal-Wallis	Train	123.432 [101.320,153.080]	119.605 [98.933,147.785]	135.978 [110.133,167.678]	<0.001	Kruskal-Wallis	Validation	124.609 [102.990,151.110]	120.550 [100.000,146.055]	135.637 [111.834,167.625]	<0.001	Kruskal-Wallis	Test
SIII, median [Q1,Q3]		466.916 [349.465,635.837]	422.160 [320.990,547.655]	641.009 [478.827,908.752]	<0.001	Kruskal-Wallis	Train	460.914 [344.423,623.953]	413.525 [316.255,549.020]	616.561 [469.253,855.133]	<0.001	Kruskal-Wallis	Validation	461.010 [344.670,624.140]	415.230 [316.070,542.710]	627.077 [470.130,868.052]	<0.001	Kruskal-Wallis	Test
SIRI, median [Q1,Q3]		0.648 [0.450,0.980]	0.550 [0.400,0.760]	1.105 [0.776,1.613]	<0.001	Kruskal-Wallis	Train	0.620 [0.440,0.950]	0.540 [0.400,0.750]	1.079 [0.750,1.517]	<0.001	Kruskal-Wallis	Validation	0.636 [0.440,0.950]	0.540 [0.400,0.740]	1.086 [0.763,1.594]	<0.001	Kruskal-Wallis	Test
RCI, median [Q1,Q3]		1.335 [1.018,1.746]	1.290 [0.976,1.687]	1.466 [1.151,1.856]	<0.001	Kruskal-Wallis	Train	1.313 [0.997,1.736]	1.280 [0.963,1.701]	1.427 [1.121,1.825]	<0.001	Kruskal-Wallis	Validation	1.320 [1.017,1.737]	1.283 [0.984,1.687]	1.403 [1.118,1.822]	<0.001	Kruskal-Wallis	Test
MON_p, median [Q1,Q3]		5.600 [4.800,6.600]	5.400 [4.700,6.300]	6.100 [5.100,7.200]	<0.001	Kruskal-Wallis	Train	5.500 [4.700,6.500]	5.400 [4.600,6.300]	6.100 [5.075,7.200]	<0.001	Kruskal-Wallis	Validation	5.600 [4.700,6.500]	5.400 [4.600,6.300]	6.200 [5.300,7.300]	<0.001	Kruskal-Wallis	Test
BAS_p, median [Q1,Q3]		0.500 [0.300,0.700]	0.500 [0.400,0.700]	0.300 [0.200,0.500]	<0.001	Kruskal-Wallis	Train	0.500 [0.300,0.700]	0.500 [0.400,0.700]	0.400 [0.200,0.500]	<0.001	Kruskal-Wallis	Validation	0.500 [0.300,0.700]	0.500 [0.400,0.700]	0.300 [0.200,0.500]	<0.001	Kruskal-Wallis	Test
NEU_p, median [Q1,Q3]		59.000 [53.400,64.900]	57.100 [51.900,62.200]	64.800 [59.200,71.100]	<0.001	Kruskal-Wallis	Train	58.750 [53.000,64.500]	56.900 [51.575,62.200]	64.200 [58.775,70.200]	<0.001	Kruskal-Wallis	Validation	59.000 [53.100,64.600]	57.000 [51.600,62.100]	64.600 [58.925,70.500]	<0.001	Kruskal-Wallis	Test
EOS_p, median [Q1,Q3]		1.700 [1.000,2.700]	1.700 [1.100,2.700]	1.600 [0.800,2.600]	<0.001	Kruskal-Wallis	Train	1.600 [1.000,2.700]	1.600 [1.000,2.700]	1.600 [0.900,2.700]	0.112	Kruskal-Wallis	Validation	1.600 [1.000,2.600]	1.700 [1.100,2.600]	1.600 [0.900,2.500]	<0.001	Kruskal-Wallis	Test
LYM_p, median [Q1,Q3]		32.400 [26.850,38.100]	34.500 [29.600,39.400]	26.100 [20.700,31.600]	<0.001	Kruskal-Wallis	Train	32.750 [27.300,38.400]	34.800 [29.600,40.100]	26.700 [21.300,32.125]	<0.001	Kruskal-Wallis	Validation	32.800 [27.200,38.200]	34.800 [29.850,39.800]	26.600 [21.400,32.075]	<0.001	Kruskal-Wallis	Test
diabetes, n (%)	0	3977 (71.956)	2820 (71.033)	1157 (74.310)	0.016	Chi-squared	Train	1620 (73.237)	1190 (73.457)	430 (72.635)	0.740	Chi-squared	Validation	2383 (71.842)	1723 (71.942)	660 (71.584)	0.871	Chi-squared	Test
	1	1550 (28.044)	1150 (28.967)	400 (25.690)			Train	592 (26.763)	430 (26.543)	162 (27.365)			Validation	934 (28.158)	672 (28.058)	262 (28.416)			Test
pneum, n (%)	0	5177 (93.667)	3713 (93.526)	1464 (94.027)	0.531	Chi-squared	Train	2069 (93.535)	1502 (92.716)	567 (95.777)	0.013	Chi-squared	Validation	3138 (94.604)	2265 (94.572)	873 (94.685)	0.965	Chi-squared	Test
	1	350 (6.333)	257 (6.474)	93 (5.973)			Train	143 (6.465)	118 (7.284)	25 (4.223)			Validation	179 (5.396)	130 (5.428)	49 (5.315)			Test
heart, n (%)	0	3912 (70.780)	2758 (69.471)	1154 (74.117)	0.001	Chi-squared	Train	1549 (70.027)	1109 (68.457)	440 (74.324)	0.009	Chi-squared	Validation	2324 (70.063)	1647 (68.768)	677 (73.427)	0.010	Chi-squared	Test
	1	1615 (29.220)	1212 (30.529)	403 (25.883)			Train	663 (29.973)	511 (31.543)	152 (25.676)			Validation	993 (29.937)	748 (31.232)	245 (26.573)			Test
sex, n (%)	0	2791 (50.498)	2271 (57.204)	520 (33.398)	<0.001	Chi-squared	Train	1118 (50.542)	921 (56.852)	197 (33.277)	<0.001	Chi-squared	Validation	1696 (51.131)	1377 (57.495)	319 (34.599)	<0.001	Chi-squared	Test
	1	2736 (49.502)	1699 (42.796)	1037 (66.602)			Train	1094 (49.458)	699 (43.148)	395 (66.723)			Validation	1621 (48.869)	1018 (42.505)	603 (65.401)			Test
smoke, n (%)	0	3033 (54.876)	2252 (56.725)	781 (50.161)	<0.001	Chi-squared	Train	1172 (52.984)	883 (54.506)	289 (48.818)	0.020	Chi-squared	Validation	1783 (53.753)	1319 (55.073)	464 (50.325)	0.016	Chi-squared	Test
	1	2494 (45.124)	1718 (43.275)	776 (49.839)			Train	1040 (47.016)	737 (45.494)	303 (51.182)			Validation	1534 (46.247)	1076 (44.927)	458 (49.675)			Test
drink, n (%)	0	3823 (69.170)	2781 (70.050)	1042 (66.924)	0.026	Chi-squared	Train	1504 (67.993)	1131 (69.815)	373 (63.007)	0.003	Chi-squared	Validation	2302 (69.400)	1686 (70.397)	616 (66.811)	0.049	Chi-squared	Test
	1	1704 (30.830)	1189 (29.950)	515 (33.076)			Train	708 (32.007)	489 (30.185)	219 (36.993)			Validation	1015 (30.600)	709 (29.603)	306 (33.189)			Test
smo_dri, n (%)	0	2715 (49.122)	2029 (51.108)	686 (44.059)	<0.001	Chi-squared	Train	1033 (46.700)	786 (48.519)	247 (41.723)	0.007	Chi-squared	Validation	1609 (48.508)	1202 (50.188)	407 (44.143)	0.007	Chi-squared	Test
	1	1426 (25.801)	975 (24.559)	451 (28.966)			Train	610 (27.577)	442 (27.284)	168 (28.378)			Validation	867 (26.138)	601 (25.094)	266 (28.850)			Test
	2	1386 (25.077)	966 (24.332)	420 (26.975)			Train	569 (25.723)	392 (24.198)	177 (29.899)			Validation	841 (25.354)	592 (24.718)	249 (27.007)			Test
age_cat, n (%)	0	2994 (54.170)	2006 (50.529)	988 (63.455)	<0.001	Chi-squared	Train	1228 (55.515)	843 (52.037)	385 (65.034)	<0.001	Chi-squared	Validation	1768 (53.301)	1171 (48.894)	597 (64.751)	<0.001	Chi-squared	Test
	1	1958 (35.426)	1485 (37.406)	473 (30.379)			Train	741 (33.499)	566 (34.938)	175 (29.561)			Validation	1158 (34.911)	892 (37.244)	266 (28.850)			Test
	2	575 (10.403)	479 (12.065)	96 (6.166)			Train	243 (10.986)	211 (13.025)	32 (5.405)			Validation	391 (11.788)	332 (13.862)	59 (6.399)			Test
Supplementary table 1 Descriptive statistics of variables across training, validation, and test sets. 'pneum' stands for pneumonia. The term 'smo_dri' is used to denote patients who engage in both smoking and drinking alcohol concurrently. 'Age_cat' refers to age categories when age is treated as a categorical variable. For full names corresponding to the abbreviations of all peripheral blood ind…
