# Supplementary material for: Acute ischemic stroke prediction and predictive factors analysis using hematological indicators in elderly hypertensives post-transient ischemic attack
Source: Sci Rep. 2024 Jan 6;14:695. doi: 10.1038/s41598-024-51402-2 (PMC10771433; doi:10.1038/s41598-024-51402-2)
Supplement: Supplementary file 5 — Supplementary Table S2. [file 41598_2024_51402_MOESM5_ESM.csv]

Feature1	Feature2	Correlation	Abs_Correlation
WBC	NEU	0.883340834	0.883340834
WBC	LYM	0.395141095	0.395141095
WBC	MON	0.596022037	0.596022037
WBC	EOS	0.182715812	0.182715812
WBC	BAS	0.165627271	0.165627271
WBC	RBC	0.164939614	0.164939614
WBC	HGB	0.169730691	0.169730691
WBC	HCT	0.169989031	0.169989031
WBC	MCV	0.013389543	0.013389543
WBC	MCH	0.051975739	0.051975739
WBC	MCHC	0.087808771	0.087808771
WBC	RDW_SD	0.13919678	0.13919678
WBC	RDW_CV	0.108122006	0.108122006
WBC	PLT	0.227282523	0.227282523
WBC	PCT	0.219283448	0.219283448
WBC	MPV	-0.04151461	0.04151461
WBC	PDW	-0.011187967	0.011187967
WBC	P_LCR	-0.037361325	0.037361325
WBC	IG	0.395341228	0.395341228
WBC	IG_p	0.14090541	0.14090541
WBC	NEUT	0.882495948	0.882495948
WBC	NEUT_p	0.383237442	0.383237442
WBC	NLR	0.366621428	0.366621428
WBC	LMR	-0.152469396	0.152469396
WBC	PWR	-0.662404926	0.662404926
WBC	PNR	-0.655007206	0.655007206
WBC	PLR	-0.130030046	0.130030046
WBC	SIII	0.405011687	0.405011687
WBC	SIRI	0.552914901	0.552914901
WBC	RCI	-0.237671598	0.237671598
WBC	MON_p	-0.052944053	0.052944053
WBC	BAS_p	-0.237414833	0.237414833
WBC	NEU_p	0.385328634	0.385328634
WBC	EOS_p	-0.05679698	0.05679698
WBC	LYM_p	-0.378188949	0.378188949
NEU	WBC	0.883340834	0.883340834
NEU	LYM	-0.06223476	0.06223476
NEU	MON	0.478473831	0.478473831
NEU	EOS	0.010761627	0.010761627
NEU	BAS	0.004152756	0.004152756
NEU	RBC	0.116787988	0.116787988
NEU	HGB	0.121268424	0.121268424
NEU	HCT	0.116904687	0.116904687
NEU	MCV	0.000496387	0.000496387
NEU	MCH	0.039167255	0.039167255
NEU	MCHC	0.081140858	0.081140858
NEU	RDW_SD	0.172474526	0.172474526
NEU	RDW_CV	0.151239802	0.151239802
NEU	PLT	0.163137663	0.163137663
NEU	PCT	0.155411634	0.155411634
NEU	MPV	-0.037938284	0.037938284
NEU	PDW	-0.002763782	0.002763782
NEU	P_LCR	-0.034091887	0.034091887
NEU	IG	0.376538207	0.376538207
NEU	IG_p	0.152790715	0.152790715
NEU	NEUT	0.999934933	0.999934933
NEU	NEUT_p	0.759964037	0.759964037
NEU	NLR	0.70469021	0.70469021
NEU	LMR	-0.293670258	0.293670258
NEU	PWR	-0.602688613	0.602688613
NEU	PNR	-0.768010001	0.768010001
NEU	PLR	0.223239408	0.223239408
NEU	SIII	0.703141472	0.703141472
NEU	SIRI	0.755069202	0.755069202
NEU	RCI	0.075953971	0.075953971
NEU	MON_p	-0.100433444	0.100433444
NEU	BAS_p	-0.3339258	0.3339258
NEU	NEU_p	0.761374958	0.761374958
NEU	EOS_p	-0.190894773	0.190894773
NEU	LYM_p	-0.734870289	0.734870289
LYM	WBC	0.395141095	0.395141095
LYM	NEU	-0.06223476	0.06223476
LYM	MON	0.176422525	0.176422525
LYM	EOS	0.161170301	0.161170301
LYM	BAS	0.260262792	0.260262792
LYM	RBC	0.090715045	0.090715045
LYM	HGB	0.091170527	0.091170527
LYM	HCT	0.097263334	0.097263334
LYM	MCV	0.019919943	0.019919943
LYM	MCH	0.024339631	0.024339631
LYM	MCHC	0.020889405	0.020889405
LYM	RDW_SD	-0.064499031	0.064499031
LYM	RDW_CV	-0.081473057	0.081473057
LYM	PLT	0.182384493	0.182384493
LYM	PCT	0.183862121	0.183862121
LYM	MPV	-0.007642235	0.007642235
LYM	PDW	-0.013268919	0.013268919
LYM	P_LCR	-0.00588654	0.00588654
LYM	IG	0.090795619	0.090795619
LYM	IG_p	-0.012616723	0.012616723
LYM	NEUT	-0.063676912	0.063676912
LYM	NEUT_p	-0.64012437	0.64012437
LYM	NLR	-0.594416216	0.594416216
LYM	LMR	0.369974891	0.369974891
LYM	PWR	-0.213417083	0.213417083
LYM	PNR	0.110502423	0.110502423
LYM	PLR	-0.723158367	0.723158367
LYM	SIII	-0.503207732	0.503207732
LYM	SIRI	-0.384594428	0.384594428
LYM	RCI	-0.690296131	0.690296131
LYM	MON_p	-0.101313887	0.101313887
LYM	BAS_p	0.070667089	0.070667089
LYM	NEU_p	-0.638802239	0.638802239
LYM	EOS_p	0.048164307	0.048164307
LYM	LYM_p	0.678561556	0.678561556
MON	WBC	0.596022037	0.596022037
MON	NEU	0.478473831	0.478473831
MON	LYM	0.176422525	0.176422525
MON	EOS	0.193737901	0.193737901
MON	BAS	0.116905141	0.116905141
MON	RBC	0.175581261	0.175581261
MON	HGB	0.187243072	0.187243072
MON	HCT	0.194190771	0.194190771
MON	MCV	0.036489599	0.036489599
MON	MCH	0.065333941	0.065333941
MON	MCHC	0.07491551	0.07491551
MON	RDW_SD	0.188575933	0.188575933
MON	RDW_CV	0.141528618	0.141528618
MON	PLT	0.077158849	0.077158849
MON	PCT	0.066800051	0.066800051
MON	MPV	-0.035646363	0.035646363
MON	PDW	-0.015841798	0.015841798
MON	P_LCR	-0.035776842	0.035776842
MON	IG	0.263726006	0.263726006
MON	IG_p	0.114560103	0.114560103
MON	NEUT	0.477440908	0.477440908
MON	NEUT_p	0.140935287	0.140935287
MON	NLR	0.172643704	0.172643704
MON	LMR	-0.525566361	0.525566361
MON	PWR	-0.430874655	0.430874655
MON	PNR	-0.385131369	0.385131369
MON	PLR	-0.094072509	0.094072509
MON	SIII	0.175271018	0.175271018
MON	SIRI	0.661680811	0.661680811
MON	RCI	-0.075575571	0.075575571
MON	MON_p	0.749565156	0.749565156
MON	BAS_p	-0.124866268	0.124866268
MON	NEU_p	0.142970794	0.142970794
MON	EOS_p	0.0457558	0.0457558
MON	LYM_p	-0.289468551	0.289468551
EOS	WBC	0.182715812	0.182715812
EOS	NEU	0.010761627	0.010761627
EOS	LYM	0.161170301	0.161170301
EOS	MON	0.193737901	0.193737901
EOS	BAS	0.363096388	0.363096388
EOS	RBC	0.108015471	0.108015471
EOS	HGB	0.103806991	0.103806991
EOS	HCT	0.113227994	0.113227994
EOS	MCV	0.013151964	0.013151964
EOS	MCH	0.020636688	0.020636688
EOS	MCHC	0.02250578	0.02250578
EOS	RDW_SD	0.006910178	0.006910178
EOS	RDW_CV	-0.006804662	0.006804662
EOS	PLT	0.019173027	0.019173027
EOS	PCT	0.007335965	0.007335965
EOS	MPV	-0.026534911	0.026534911
EOS	PDW	-0.019798616	0.019798616
EOS	P_LCR	-0.025067743	0.025067743
EOS	IG	0.072666985	0.072666985
EOS	IG_p	0.026337655	0.026337655
EOS	NEUT	0.00991234	0.00991234
EOS	NEUT_p	-0.211700906	0.211700906
EOS	NLR	-0.103062724	0.103062724
EOS	LMR	-0.052893933	0.052893933
EOS	PWR	-0.148687304	0.148687304
EOS	PNR	-0.026055811	0.026055811
EOS	PLR	-0.133048977	0.133048977
EOS	SIII	-0.091883787	0.091883787
EOS	SIRI	0.007756644	0.007756644
EOS	RCI	-0.079353269	0.079353269
EOS	MON_p	0.091044402	0.091044402
EOS	BAS_p	0.262952371	0.262952371
EOS	NEU_p	-0.21056029	0.21056029
EOS	EOS_p	0.951584799	0.951584799
EOS	LYM_p	-0.001140315	0.001140315
BAS	WBC	0.165627271	0.165627271
BAS	NEU	0.004152756	0.004152756
BAS	LYM	0.260262792	0.260262792
BAS	MON	0.116905141	0.116905141
BAS	EOS	0.363096388	0.363096388
BAS	RBC	0.093947466	0.093947466
BAS	HGB	0.082888601	0.082888601
BAS	HCT	0.091629061	0.091629061
BAS	MCV	0.002393653	0.002393653
BAS	MCH	0.005604658	0.005604658
BAS	MCHC	0.007337729	0.007337729
BAS	RDW_SD	-0.05128336	0.05128336
BAS	RDW_CV	-0.054727577	0.054727577
BAS	PLT	0.135910077	0.135910077
BAS	PCT	0.139922317	0.139922317
BAS	MPV	0.002089524	0.002089524
BAS	PDW	-0.005630277	0.005630277
BAS	P_LCR	0.002367963	0.002367963
BAS	IG	0.140393941	0.140393941
BAS	IG_p	0.104998506	0.104998506
BAS	NEUT	0.00239965	0.00239965
BAS	NEUT_p	-0.203125508	0.203125508
BAS	NLR	-0.159236972	0.159236972
BAS	LMR	0.037495154	0.037495154
BAS	PWR	-0.053419678	0.053419678
BAS	PNR	0.036962329	0.036962329
BAS	PLR	-0.156795799	0.156795799
BAS	SIII	-0.110065685	0.110065685
BAS	SIRI	-0.073675626	0.073675626
BAS	RCI	-0.191638987	0.191638987
BAS	MON_p	0.010981244	0.010981244
BAS	BAS_p	0.891649034	0.891649034
BAS	NEU_p	-0.200099901	0.200099901
BAS	EOS_p	0.318026219	0.318026219
BAS	LYM_p	0.113290841	0.113290841
RBC	WBC	0.164939614	0.164939614
RBC	NEU	0.116787988	0.116787988
RBC	LYM	0.090715045	0.090715045
RBC	MON	0.175581261	0.175581261
RBC	EOS	0.108015471	0.108015471
RBC	BAS	0.093947466	0.093947466
RBC	HGB	0.776356691	0.776356691
RBC	HCT	0.827544061	0.827544061
RBC	MCV	-0.250547578	0.250547578
RBC	MCH	-0.093837571	0.093837571
RBC	MCHC	0.203173871	0.203173871
RBC	RDW_SD	-0.233641926	0.233641926
RBC	RDW_CV	-0.028426867	0.028426867
RBC	PLT	-0.049549403	0.049549403
RBC	PCT	-0.067083034	0.067083034
RBC	MPV	-0.042429075	0.042429075
RBC	PDW	0.039909255	0.039909255
RBC	P_LCR	-0.019891836	0.019891836
RBC	IG	0.165622793	0.165622793
RBC	IG_p	0.136387951	0.136387951
RBC	NEUT	0.115279595	0.115279595
RBC	NEUT_p	0.009316447	0.009316447
RBC	NLR	0.028430357	0.028430357
RBC	LMR	-0.065427844	0.065427844
RBC	PWR	-0.187656766	0.187656766
RBC	PNR	-0.154578131	0.154578131
RBC	PLR	-0.088708526	0.088708526
RBC	SIII	0.016419821	0.016419821
RBC	SIRI	0.096313746	0.096313746
RBC	RCI	0.334821413	0.334821413
RBC	MON_p	0.093951706	0.093951706
RBC	BAS_p	0.014646611	0.014646611
RBC	NEU_p	0.012393572	0.012393572
RBC	EOS_p	0.064219056	0.064219056
RBC	LYM_p	-0.043479319	0.043479319
HGB	WBC	0.169730691	0.169730691
HGB	NEU	0.121268424	0.121268424
HGB	LYM	0.091170527	0.091170527
HGB	MON	0.187243072	0.187243072
HGB	EOS	0.103806991	0.103806991
HGB	BAS	0.082888601	0.082888601
HGB	RBC	0.776356691	0.776356691
HGB	HCT	0.954359943	0.954359943
HGB	MCV	0.345004713	0.345004713
HGB	MCH	0.552213218	0.552213218
HGB	MCHC	0.597180185	0.597180185
HGB	RDW_SD	-0.130989058	0.130989058
HGB	RDW_CV	-0.39681718	0.39681718
HGB	PLT	-0.17202554	0.17202554
HGB	PCT	-0.22709363	0.22709363
HGB	MPV	-0.078057825	0.078057825
HGB	PDW	-0.008911228	0.008911228
HGB	P_LCR	-0.062139305	0.062139305
HGB	IG	0.170433613	0.170433613
HGB	IG_p	0.145616095	0.145616095
HGB	NEUT	0.119718	0.119718
HGB	NEUT_p	0.010588358	0.010588358
HGB	NLR	0.03419642	0.03419642
HGB	LMR	-0.069266045	0.069266045
HGB	PWR	-0.288664825	0.288664825
HGB	PNR	-0.231476447	0.231476447
HGB	PLR	-0.155884326	0.155884326
HGB	SIII	-0.015825278	0.015825278
HGB	SIRI	0.107808861	0.107808861
HGB	RCI	0.389888647	0.389888647
HGB	MON_p	0.103773413	0.103773413
HGB	BAS_p	0.004046614	0.004046614
HGB	NEU_p	0.013821256	0.013821256
HGB	EOS_p	0.062022238	0.062022238
HGB	LYM_p	-0.046469637	0.046469637
HCT	WBC	0.169989031	0.169989031
HCT	NEU	0.116904687	0.116904687
HCT	LYM	0.097263334	0.097263334
HCT	MON	0.194190771	0.194190771
HCT	EOS	0.113227994	0.113227994
HCT	BAS	0.091629061	0.091629061
HCT	RBC	0.827544061	0.827544061
HCT	HGB	0.954359943	0.954359943
HCT	MCV	0.33152027	0.33152027
HCT	MCH	0.412596313	0.412596313
HCT	MCHC	0.336890242	0.336890242
HCT	RDW_SD	-0.032120836	0.032120836
HCT	RDW_CV	-0.295896459	0.295896459
HCT	PLT	-0.137708719	0.137708719
HCT	PCT	-0.173964	0.173964
HCT	MPV	-0.042748439	0.042748439
HCT	PDW	0.023324953	0.023324953
HCT	P_LCR	-0.027838897	0.027838897
HCT	IG	0.167078388	0.167078388
HCT	IG_p	0.140269151	0.140269151
HCT	NEUT	0.11538712	0.11538712
HCT	NEUT_p	0.002721381	0.002721381
HCT	NLR	0.027909006	0.027909006
HCT	LMR	-0.071479388	0.071479388
HCT	PWR	-0.261753911	0.261753911
HCT	PNR	-0.207994925	0.207994925
HCT	PLR	-0.141210948	0.141210948
HCT	SIII	-0.010737132	0.010737132
HCT	SIRI	0.104159857	0.104159857
HCT	RCI	0.37299591	0.37299591
HCT	MON_p	0.111013018	0.111013018
HCT	BAS_p	0.011427261	0.011427261
HCT	NEU_p	0.005822271	0.005822271
HCT	EOS_p	0.069716213	0.069716213
HCT	LYM_p	-0.041052215	0.041052215
MCV	WBC	0.013389543	0.013389543
MCV	NEU	0.000496387	0.000496387
MCV	LYM	0.019919943	0.019919943
MCV	MON	0.036489599	0.036489599
MCV	EOS	0.013151964	0.013151964
MCV	BAS	0.002393653	0.002393653
MCV	RBC	-0.250547578	0.250547578
MCV	HGB	0.345004713	0.345004713
MCV	HCT	0.33152027	0.33152027
MCV	MCH	0.878372604	0.878372604
MCV	MCHC	0.247511902	0.247511902
MCV	RDW_SD	0.329408963	0.329408963
MCV	RDW_CV	-0.471985053	0.471985053
MCV	PLT	-0.161035281	0.161035281
MCV	PCT	-0.194094949	0.194094949
MCV	MPV	-0.003969567	0.003969567
MCV	PDW	-0.028001932	0.028001932
MCV	P_LCR	-0.015850929	0.015850929
MCV	IG	0.009258272	0.009258272
MCV	IG_p	0.012772892	0.012772892
MCV	NEUT	0.000397717	0.000397717
MCV	NEUT_p	-0.017445552	0.017445552
MCV	NLR	-0.006056232	0.006056232
MCV	LMR	-0.008013076	0.008013076
MCV	PWR	-0.139646197	0.139646197
MCV	PNR	-0.099089052	0.099089052
MCV	PLR	-0.103796509	0.103796509
MCV	SIII	-0.054151839	0.054151839
MCV	SIRI	0.011691325	0.011691325
MCV	RCI	0.080019459	0.080019459
MCV	MON_p	0.031487463	0.031487463
MCV	BAS_p	-0.001985859	0.001985859
MCV	NEU_p	-0.017247817	0.017247817
MCV	EOS_p	0.01181397	0.01181397
MCV	LYM_p	0.009443154	0.009443154
MCH	WBC	0.051975739	0.051975739
MCH	NEU	0.039167255	0.039167255
MCH	LYM	0.024339631	0.024339631
MCH	MON	0.065333941	0.065333941
MCH	EOS	0.020636688	0.020636688
MCH	BAS	0.005604658	0.005604658
MCH	RBC	-0.093837571	0.093837571
MCH	HGB	0.552213218	0.552213218
MCH	HCT	0.412596313	0.412596313
MCH	MCV	0.878372604	0.878372604
MCH	MCHC	0.678163599	0.678163599
MCH	RDW_SD	0.098363568	0.098363568
MCH	RDW_CV	-0.591303531	0.591303531
MCH	PLT	-0.21174225	0.21174225
MCH	PCT	-0.275886915	0.275886915
MCH	MPV	-0.069749018	0.069749018
MCH	PDW	-0.068123697	0.068123697
MCH	P_LCR	-0.074089969	0.074089969
MCH	IG	0.050192278	0.050192278
MCH	IG_p	0.048759622	0.048759622
MCH	NEUT	0.038722098	0.038722098
MCH	NEUT_p	0.00577558	0.00577558
MCH	NLR	0.01726376	0.01726376
MCH	LMR	-0.022786444	0.022786444
MCH	PWR	-0.214382541	0.214382541
MCH	PNR	-0.167100069	0.167100069
MCH	PLR	-0.132153275	0.132153275
MCH	SIII	-0.047187059	0.047187059
MCH	SIRI	0.0449269	0.0449269
MCH	RCI	0.173333581	0.173333581
MCH	MON_p	0.039768933	0.039768933
MCH	BAS_p	-0.015015746	0.015015746
MCH	NEU_p	0.006790877	0.006790877
MCH	EOS_p	0.011755929	0.011755929
MCH	LYM_p	-0.016968711	0.016968711
MCHC	WBC	0.087808771	0.087808771
MCHC	NEU	0.081140858	0.081140858
MCHC	LYM	0.020889405	0.020889405
MCHC	MON	0.07491551	0.07491551
MCHC	EOS	0.02250578	0.02250578
MCHC	BAS	0.007337729	0.007337729
MCHC	RBC	0.203173871	0.203173871
MCHC	HGB	0.597180185	0.597180185
MCHC	HCT	0.336890242	0.336890242
MCHC	MCV	0.247511902	0.247511902
MCHC	MCH	0.678163599	0.678163599
MCHC	RDW_SD	-0.325107246	0.325107246
MCHC	RDW_CV	-0.501643805	0.501643805
MCHC	PLT	-0.181864664	0.181864664
MCHC	PCT	-0.263149927	0.263149927
MCHC	MPV	-0.134109563	0.134109563
MCHC	PDW	-0.09481712	0.09481712
MCHC	P_LCR	-0.125032266	0.125032266
MCHC	IG	0.089325088	0.089325088
MCHC	IG_p	0.080465309	0.080465309
MCHC	NEUT	0.080381846	0.080381846
MCHC	NEUT_p	0.039492835	0.039492835
MCHC	NLR	0.044273926	0.044273926
MCHC	LMR	-0.03262605	0.03262605
MCHC	PWR	-0.223556345	0.223556345
MCHC	PNR	-0.18972385	0.18972385
MCHC	PLR	-0.110656637	0.110656637
MCHC	SIII	-0.012215636	0.012215636
MCHC	SIRI	0.072537148	0.072537148
MCHC	RCI	0.22957397	0.22957397
MCHC	MON_p	0.028045	0.028045
MCHC	BAS_p	-0.029081241	0.029081241
MCHC	NEU_p	0.041263916	0.041263916
MCHC	EOS_p	0.00578032	0.00578032
MCHC	LYM_p	-0.049255255	0.049255255
RDW_SD	WBC	0.13919678	0.13919678
RDW_SD	NEU	0.172474526	0.172474526
RDW_SD	LYM	-0.064499031	0.064499031
RDW_SD	MON	0.188575933	0.188575933
RDW_SD	EOS	0.006910178	0.006910178
RDW_SD	BAS	-0.05128336	0.05128336
RDW_SD	RBC	-0.233641926	0.233641926
RDW_SD	HGB	-0.130989058	0.130989058
RDW_SD	HCT	-0.032120836	0.032120836
RDW_SD	MCV	0.329408963	0.329408963
RDW_SD	MCH	0.098363568	0.098363568
RDW_SD	MCHC	-0.325107246	0.325107246
RDW_SD	RDW_CV	0.658920855	0.658920855
RDW_SD	PLT	0.046694114	0.046694114
RDW_SD	PCT	0.077900815	0.077900815
RDW_SD	MPV	0.049177359	0.049177359
RDW_SD	PDW	0.031966429	0.031966429
RDW_SD	P_LCR	0.034876553	0.034876553
RDW_SD	IG	0.029149106	0.029149106
RDW_SD	IG_p	-0.009017582	0.009017582
RDW_SD	NEUT	0.172993134	0.172993134
RDW_SD	NEUT_p	0.147916744	0.147916744
RDW_SD	NLR	0.155035658	0.155035658
RDW_SD	LMR	-0.114419512	0.114419512
RDW_SD	PWR	-0.065531298	0.065531298
RDW_SD	PNR	-0.101281515	0.101281515
RDW_SD	PLR	0.107235151	0.107235151
RDW_SD	SIII	0.158748672	0.158748672
RDW_SD	SIRI	0.210461107	0.210461107
RDW_SD	RCI	-0.039372806	0.039372806
RDW_SD	MON_p	0.121059401	0.121059401
RDW_SD	BAS_p	-0.091941756	0.091941756
RDW_SD	NEU_p	0.147110447	0.147110447
RDW_SD	EOS_p	-0.021177464	0.021177464
RDW_SD	LYM_p	-0.168575746	0.168575746
RDW_CV	WBC	0.108122006	0.108122006
RDW_CV	NEU	0.151239802	0.151239802
RDW_CV	LYM	-0.081473057	0.081473057
RDW_CV	MON	0.141528618	0.141528618
RDW_CV	EOS	-0.006804662	0.006804662
RDW_CV	BAS	-0.054727577	0.054727577
RDW_CV	RBC	-0.028426867	0.028426867
RDW_CV	HGB	-0.39681718	0.39681718
RDW_CV	HCT	-0.295896459	0.295896459
RDW_CV	MCV	-0.471985053	0.471985053
RDW_CV	MCH	-0.591303531	0.591303531
RDW_CV	MCHC	-0.501643805	0.501643805
RDW_CV	RDW_SD	0.658920855	0.658920855
RDW_CV	PLT	0.162166942	0.162166942
RDW_CV	PCT	0.220495258	0.220495258
RDW_CV	MPV	0.04450026	0.04450026
RDW_CV	PDW	0.05174794	0.05174794
RDW_CV	P_LCR	0.042391336	0.042391336
RDW_CV	IG	0.018038596	0.018038596
RDW_CV	IG_p	-0.017957295	0.017957295
RDW_CV	NEUT	0.151777028	0.151777028
RDW_CV	NEUT_p	0.148256876	0.148256876
RDW_CV	NLR	0.145540771	0.145540771
RDW_CV	LMR	-0.102223125	0.102223125
RDW_CV	PWR	0.053021549	0.053021549
RDW_CV	PNR	-0.01239377	0.01239377
RDW_CV	PLR	0.18034559	0.18034559
RDW_CV	SIII	0.184266266	0.184266266
RDW_CV	SIRI	0.181567304	0.181567304
RDW_CV	RCI	-0.095713886	0.095713886
RDW_CV	MON_p	0.090203288	0.090203288
RDW_CV	BAS_p	-0.084230544	0.084230544
RDW_CV	NEU_p	0.147373101	0.147373101
RDW_CV	EOS_p	-0.029419708	0.029419708
RDW_CV	LYM_p	-0.161293113	0.161293113
PLT	WBC	0.227282523	0.227282523
PLT	NEU	0.163137663	0.163137663
PLT	LYM	0.182384493	0.182384493
PLT	MON	0.077158849	0.077158849
PLT	EOS	0.019173027	0.019173027
PLT	BAS	0.135910077	0.135910077
PLT	RBC	-0.049549403	0.049549403
PLT	HGB	-0.17202554	0.17202554
PLT	HCT	-0.137708719	0.137708719
PLT	MCV	-0.161035281	0.161035281
PLT	MCH	-0.21174225	0.21174225
PLT	MCHC	-0.181864664	0.181864664
PLT	RDW_SD	0.046694114	0.046694114
PLT	RDW_CV	0.162166942	0.162166942
PLT	PCT	0.901735188	0.901735188
PLT	MPV	-0.316901493	0.316901493
PLT	PDW	-0.316191412	0.316191412
PLT	P_LCR	-0.322407835	0.322407835
PLT	IG	0.063280386	0.063280386
PLT	IG_p	0.007102413	0.007102413
PLT	NEUT	0.163117776	0.163117776
PLT	NEUT_p	0.019775309	0.019775309
PLT	NLR	0.008420171	0.008420171
PLT	LMR	0.04590849	0.04590849
PLT	PWR	0.546704556	0.546704556
PLT	PNR	0.399790168	0.399790168
PLT	PLR	0.395820648	0.395820648
PLT	SIII	0.312971984	0.312971984
PLT	SIRI	0.029347739	0.029347739
PLT	RCI	-0.567666984	0.567666984
PLT	MON_p	-0.078893954	0.078893954
PLT	BAS_p	0.033223375	0.033223375
PLT	NEU_p	0.019806532	0.019806532
PLT	EOS_p	-0.038700003	0.038700003
PLT	LYM_p	-7.09E-05	7.09E-05
PCT	WBC	0.219283448	0.219283448
PCT	NEU	0.155411634	0.155411634
PCT	LYM	0.183862121	0.183862121
PCT	MON	0.066800051	0.066800051
PCT	EOS	0.007335965	0.007335965
PCT	BAS	0.139922317	0.139922317
PCT	RBC	-0.067083034	0.067083034
PCT	HGB	-0.22709363	0.22709363
PCT	HCT	-0.173964	0.173964
PCT	MCV	-0.194094949	0.194094949
PCT	MCH	-0.275886915	0.275886915
PCT	MCHC	-0.263149927	0.263149927
PCT	RDW_SD	0.077900815	0.077900815
PCT	RDW_CV	0.220495258	0.220495258
PCT	PLT	0.901735188	0.901735188
PCT	MPV	0.104533992	0.104533992
PCT	PDW	0.08369183	0.08369183
PCT	P_LCR	0.097327223	0.097327223
PCT	IG	0.050084445	0.050084445
PCT	IG_p	-0.008533027	0.008533027
PCT	NEUT	0.155514094	0.155514094
PCT	NEUT_p	0.015177475	0.015177475
PCT	NLR	-0.006216585	0.006216585
PCT	LMR	0.05190891	0.05190891
PCT	PWR	0.482917296	0.482917296
PCT	PNR	0.352832126	0.352832126
PCT	PLR	0.334539452	0.334539452
PCT	SIII	0.269199419	0.269199419
PCT	SIRI	0.014765294	0.014765294
PCT	RCI	-0.548056496	0.548056496
PCT	MON_p	-0.089012088	0.089012088
PCT	BAS_p	0.042240978	0.042240978
PCT	NEU_p	0.014914163	0.014914163
PCT	EOS_p	-0.049639615	0.049639615
PCT	LYM_p	0.008990737	0.008990737
MPV	WBC	-0.04151461	0.04151461
MPV	NEU	-0.037938284	0.037938284
MPV	LYM	-0.007642235	0.007642235
MPV	MON	-0.035646363	0.035646363
MPV	EOS	-0.026534911	0.026534911
MPV	BAS	0.002089524	0.002089524
MPV	RBC	-0.042429075	0.042429075
MPV	HGB	-0.078057825	0.078057825
MPV	HCT	-0.042748439	0.042748439
MPV	MCV	-0.003969567	0.003969567
MPV	MCH	-0.069749018	0.069749018
MPV	MCHC	-0.134109563	0.134109563
MPV	RDW_SD	0.049177359	0.049177359
MPV	RDW_CV	0.04450026	0.04450026
MPV	PLT	-0.316901493	0.316901493
MPV	PCT	0.104533992	0.104533992
MPV	PDW	0.95388077	0.95388077
MPV	P_LCR	0.994002383	0.994002383
MPV	IG	-0.038273564	0.038273564
MPV	IG_p	-0.035021831	0.035021831
MPV	NEUT	-0.037655048	0.037655048
MPV	NEUT_p	-0.017435181	0.017435181
MPV	NLR	-0.039877508	0.039877508
MPV	LMR	0.01537369	0.01537369
MPV	PWR	-0.20071328	0.20071328
MPV	PNR	-0.147549459	0.147549459
MPV	PLR	-0.181591496	0.181591496
MPV	SIII	-0.132211227	0.132211227
MPV	SIRI	-0.043077307	0.043077307
MPV	RCI	0.111434711	0.111434711
MPV	MON_p	-0.021610466	0.021610466
MPV	BAS_p	0.022559158	0.022559158
MPV	NEU_p	-0.01806981	0.01806981
MPV	EOS_p	-0.018219511	0.018219511
MPV	LYM_p	0.026126264	0.026126264
PDW	WBC	-0.011187967	0.011187967
PDW	NEU	-0.002763782	0.002763782
PDW	LYM	-0.013268919	0.013268919
PDW	MON	-0.015841798	0.015841798
PDW	EOS	-0.019798616	0.019798616
PDW	BAS	-0.005630277	0.005630277
PDW	RBC	0.039909255	0.039909255
PDW	HGB	-0.008911228	0.008911228
PDW	HCT	0.023324953	0.023324953
PDW	MCV	-0.028001932	0.028001932
PDW	MCH	-0.068123697	0.068123697
PDW	MCHC	-0.09481712	0.09481712
PDW	RDW_SD	0.031966429	0.031966429
PDW	RDW_CV	0.05174794	0.05174794
PDW	PLT	-0.316191412	0.316191412
PDW	PCT	0.08369183	0.08369183
PDW	MPV	0.95388077	0.95388077
PDW	P_LCR	0.964694283	0.964694283
PDW	IG	-0.019258648	0.019258648
PDW	IG_p	-0.021881169	0.021881169
PDW	NEUT	-0.002546193	0.002546193
PDW	NEUT_p	0.011965673	0.011965673
PDW	NLR	-0.01419342	0.01419342
PDW	LMR	0.005048601	0.005048601
PDW	PWR	-0.227631662	0.227631662
PDW	PNR	-0.182181593	0.182181593
PDW	PLR	-0.173370233	0.173370233
PDW	SIII	-0.106689796	0.106689796
PDW	SIRI	-0.015754064	0.015754064
PDW	RCI	0.145669662	0.145669662
PDW	MON_p	-0.02006754	0.02006754
PDW	BAS_p	0.002268128	0.002268128
PDW	NEU_p	0.011558803	0.011558803
PDW	EOS_p	-0.018985753	0.018985753
PDW	LYM_p	-0.004475837	0.004475837
P_LCR	WBC	-0.037361325	0.037361325
P_LCR	NEU	-0.034091887	0.034091887
P_LCR	LYM	-0.00588654	0.00588654
P_LCR	MON	-0.035776842	0.035776842
P_LCR	EOS	-0.025067743	0.025067743
P_LCR	BAS	0.002367963	0.002367963
P_LCR	RBC	-0.019891836	0.019891836
P_LCR	HGB	-0.062139305	0.062139305
P_LCR	HCT	-0.027838897	0.027838897
P_LCR	MCV	-0.015850929	0.015850929
P_LCR	MCH	-0.074089969	0.074089969
P_LCR	MCHC	-0.125032266	0.125032266
P_LCR	RDW_SD	0.034876553	0.034876553
P_LCR	RDW_CV	0.042391336	0.042391336
P_LCR	PLT	-0.322407835	0.322407835
P_LCR	PCT	0.097327223	0.097327223
P_LCR	MPV	0.994002383	0.994002383
P_LCR	PDW	0.964694283	0.964694283
P_LCR	IG	-0.035044447	0.035044447
P_LCR	IG_p	-0.032297055	0.032297055
P_LCR	NEUT	-0.033831452	0.033831452
P_LCR	NEUT_p	-0.01510201	0.01510201
P_LCR	NLR	-0.038569947	0.038569947
P_LCR	LMR	0.017939244	0.017939244
P_LCR	PWR	-0.208815875	0.208815875
P_LCR	PNR	-0.15521524	0.15521524
P_LCR	PLR	-0.185430028	0.185430028
P_LCR	SIII	-0.132271031	0.132271031
P_LCR	SIRI	-0.042860919	0.042860919
P_LCR	RCI	0.120319898	0.120319898
P_LCR	MON_p	-0.02524193	0.02524193
P_LCR	BAS_p	0.020546992	0.020546992
P_LCR	NEU_p	-0.015666701	0.015666701
P_LCR	EOS_p	-0.017557408	0.017557408
P_LCR	LYM_p	0.024221876	0.024221876
IG	WBC	0.395341228	0.395341228
IG	NEU	0.376538207	0.376538207
IG	LYM	0.090795619	0.090795619
IG	MON	0.263726006	0.263726006
IG	EOS	0.072666985	0.072666985
IG	BAS	0.140393941	0.140393941
IG	RBC	0.165622793	0.165622793
IG	HGB	0.170433613	0.170433613
IG	HCT	0.167078388	0.167078388
IG	MCV	0.009258272	0.009258272
IG	MCH	0.050192278	0.050192278
IG	MCHC	0.089325088	0.089325088
IG	RDW_SD	0.029149106	0.029149106
IG	RDW_CV	0.018038596	0.018038596
IG	PLT	0.063280386	0.063280386
IG	PCT	0.050084445	0.050084445
IG	MPV	-0.038273564	0.038273564
IG	PDW	-0.019258648	0.019258648
IG	P_LCR	-0.035044447	0.035044447
IG	IG_p	0.941414521	0.941414521
IG	NEUT	0.366015428	0.366015428
IG	NEUT_p	0.190517303	0.190517303
IG	NLR	0.186203359	0.186203359
IG	LMR	-0.119439351	0.119439351
IG	PWR	-0.277599615	0.277599615
IG	PNR	-0.301996329	0.301996329
IG	PLR	-0.015587705	0.015587705
IG	SIII	0.189869842	0.189869842
IG	SIRI	0.260157272	0.260157272
IG	RCI	-0.001919012	0.001919012
IG	MON_p	0.016104662	0.016104662
IG	BAS_p	-0.026851454	0.026851454
IG	NEU_p	0.211023986	0.211023986
IG	EOS_p	-0.025158901	0.025158901
IG	LYM_p	-0.219670795	0.219670795
IG_p	WBC	0.14090541	0.14090541
IG_p	NEU	0.152790715	0.152790715
IG_p	LYM	-0.012616723	0.012616723
IG_p	MON	0.114560103	0.114560103
IG_p	EOS	0.026337655	0.026337655
IG_p	BAS	0.104998506	0.104998506
IG_p	RBC	0.136387951	0.136387951
IG_p	HGB	0.145616095	0.145616095
IG_p	HCT	0.140269151	0.140269151
IG_p	MCV	0.012772892	0.012772892
IG_p	MCH	0.048759622	0.048759622
IG_p	MCHC	0.080465309	0.080465309
IG_p	RDW_SD	-0.009017582	0.009017582
IG_p	RDW_CV	-0.017957295	0.017957295
IG_p	PLT	0.007102413	0.007102413
IG_p	PCT	-0.008533027	0.008533027
IG_p	MPV	-0.035021831	0.035021831
IG_p	PDW	-0.021881169	0.021881169
IG_p	P_LCR	-0.032297055	0.032297055
IG_p	IG	0.941414521	0.941414521
IG_p	NEUT	0.141974478	0.141974478
IG_p	NEUT_p	0.10187587	0.10187587
IG_p	NLR	0.096695788	0.096695788
IG_p	LMR	-0.090265788	0.090265788
IG_p	PWR	-0.1200962	0.1200962
IG_p	PNR	-0.154138707	0.154138707
IG_p	PLR	0.020199932	0.020199932
IG_p	SIII	0.089755529	0.089755529
IG_p	SIRI	0.119495202	0.119495202
IG_p	RCI	0.065657886	0.065657886
IG_p	MON_p	0.033621444	0.033621444
IG_p	BAS_p	0.040393455	0.040393455
IG_p	NEU_p	0.123977236	0.123977236
IG_p	EOS_p	-0.011798926	0.011798926
IG_p	LYM_p	-0.135732134	0.135732134
NEUT	WBC	0.882495948	0.882495948
NEUT	NEU	0.999934933	0.999934933
NEUT	LYM	-0.063676912	0.063676912
NEUT	MON	0.477440908	0.477440908
NEUT	EOS	0.00991234	0.00991234
NEUT	BAS	0.00239965	0.00239965
NEUT	RBC	0.115279595	0.115279595
NEUT	HGB	0.119718	0.119718
NEUT	HCT	0.11538712	0.11538712
NEUT	MCV	0.000397717	0.000397717
NEUT	MCH	0.038722098	0.038722098
NEUT	MCHC	0.080381846	0.080381846
NEUT	RDW_SD	0.172993134	0.172993134
NEUT	RDW_CV	0.151777028	0.151777028
NEUT	PLT	0.163117776	0.163117776
NEUT	PCT	0.155514094	0.155514094
NEUT	MPV	-0.037655048	0.037655048
NEUT	PDW	-0.002546193	0.002546193
NEUT	P_LCR	-0.033831452	0.033831452
NEUT	IG	0.366015428	0.366015428
NEUT	IG_p	0.141974478	0.141974478
NEUT	NEUT_p	0.761121249	0.761121249
NEUT	NLR	0.705638393	0.705638393
NEUT	LMR	-0.293579708	0.293579708
NEUT	PWR	-0.602002726	0.602002726
NEUT	PNR	-0.767803341	0.767803341
NEUT	PLR	0.224494344	0.224494344
NEUT	SIII	0.704039324	0.704039324
NEUT	SIRI	0.755347979	0.755347979
NEUT	RCI	0.076333694	0.076333694
NEUT	MON_p	-0.101042113	0.101042113
NEUT	BAS_p	-0.335164053	0.335164053
NEUT	NEU_p	0.762284013	0.762284013
NEUT	EOS_p	-0.191457696	0.191457696
NEUT	LYM_p	-0.735560017	0.735560017
NEUT_p	WBC	0.383237442	0.383237442
NEUT_p	NEU	0.759964037	0.759964037
NEUT_p	LYM	-0.64012437	0.64012437
NEUT_p	MON	0.140935287	0.140935287
NEUT_p	EOS	-0.211700906	0.211700906
NEUT_p	BAS	-0.203125508	0.203125508
NEUT_p	RBC	0.009316447	0.009316447
NEUT_p	HGB	0.010588358	0.010588358
NEUT_p	HCT	0.002721381	0.002721381
NEUT_p	MCV	-0.017445552	0.017445552
NEUT_p	MCH	0.00577558	0.00577558
NEUT_p	MCHC	0.039492835	0.039492835
NEUT_p	RDW_SD	0.147916744	0.147916744
NEUT_p	RDW_CV	0.148256876	0.148256876
NEUT_p	PLT	0.019775309	0.019775309
NEUT_p	PCT	0.015177475	0.015177475
NEUT_p	MPV	-0.017435181	0.017435181
NEUT_p	PDW	0.011965673	0.011965673
NEUT_p	P_LCR	-0.01510201	0.01510201
NEUT_p	IG	0.190517303	0.190517303
NEUT_p	IG_p	0.10187587	0.10187587
NEUT_p	NEUT	0.761121249	0.761121249
NEUT_p	NLR	0.86166157	0.86166157
NEUT_p	LMR	-0.387493575	0.387493575
NEUT_p	PWR	-0.298474966	0.298474966
NEUT_p	PNR	-0.669944019	0.669944019
NEUT_p	PLR	0.615728096	0.615728096
NEUT_p	SIII	0.805835878	0.805835878
NEUT_p	SIRI	0.705558701	0.705558701
NEUT_p	RCI	0.472091043	0.472091043
NEUT_p	MON_p	-0.125295687	0.125295687
NEUT_p	BAS_p	-0.337723868	0.337723868
NEUT_p	NEU_p	0.999740546	0.999740546
NEUT_p	EOS_p	-0.297037543	0.297037543
NEUT_p	LYM_p	-0.958877409	0.958877409
NLR	WBC	0.366621428	0.366621428
NLR	NEU	0.70469021	0.70469021
NLR	LYM	-0.594416216	0.594416216
NLR	MON	0.172643704	0.172643704
NLR	EOS	-0.103062724	0.103062724
NLR	BAS	-0.159236972	0.159236972
NLR	RBC	0.028430357	0.028430357
NLR	HGB	0.03419642	0.03419642
NLR	HCT	0.027909006	0.027909006
NLR	MCV	-0.006056232	0.006056232
NLR	MCH	0.01726376	0.01726376
NLR	MCHC	0.044273926	0.044273926
NLR	RDW_SD	0.155035658	0.155035658
NLR	RDW_CV	0.145540771	0.145540771
NLR	PLT	0.008420171	0.008420171
NLR	PCT	-0.006216585	0.006216585
NLR	MPV	-0.039877508	0.039877508
NLR	PDW	-0.01419342	0.01419342
NLR	P_LCR	-0.038569947	0.038569947
NLR	IG	0.186203359	0.186203359
NLR	IG_p	0.096695788	0.096695788
NLR	NEUT	0.705638393	0.705638393
NLR	NEUT_p	0.86166157	0.86166157
NLR	LMR	-0.341736191	0.341736191
NLR	PWR	-0.281033108	0.281033108
NLR	PNR	-0.541602501	0.541602501
NLR	PLR	0.710523019	0.710523019
NLR	SIII	0.93957757	0.93957757
NLR	SIRI	0.768930121	0.768930121
NLR	RCI	0.553248128	0.553248128
NLR	MON_p	-0.056362176	0.056362176
NLR	BAS_p	-0.274692678	0.274692678
NLR	NEU_p	0.861578875	0.861578875
NLR	EOS_p	-0.169133997	0.169133997
NLR	LYM_p	-0.853247166	0.853247166
LMR	WBC	-0.152469396	0.152469396
LMR	NEU	-0.293670258	0.293670258
LMR	LYM	0.369974891	0.369974891
LMR	MON	-0.525566361	0.525566361
LMR	EOS	-0.052893933	0.052893933
LMR	BAS	0.037495154	0.037495154
LMR	RBC	-0.065427844	0.065427844
LMR	HGB	-0.069266045	0.069266045
LMR	HCT	-0.071479388	0.071479388
LMR	MCV	-0.008013076	0.008013076
LMR	MCH	-0.022786444	0.022786444
LMR	MCHC	-0.03262605	0.03262605
LMR	RDW_SD	-0.114419512	0.114419512
LMR	RDW_CV	-0.102223125	0.102223125
LMR	PLT	0.04590849	0.04590849
LMR	PCT	0.05190891	0.05190891
LMR	MPV	0.01537369	0.01537369
LMR	PDW	0.005048601	0.005048601
LMR	P_LCR	0.017939244	0.017939244
LMR	IG	-0.119439351	0.119439351
LMR	IG_p	-0.090265788	0.090265788
LMR	NEUT	-0.293579708	0.293579708
LMR	NEUT_p	-0.387493575	0.387493575
LMR	NLR	-0.341736191	0.341736191
LMR	PWR	0.159311381	0.159311381
LMR	PNR	0.301487557	0.301487557
LMR	PLR	-0.268887399	0.268887399
LMR	SIII	-0.299874203	0.299874203
LMR	SIRI	-0.574183063	0.574183063
LMR	RCI	-0.274427625	0.274427625
LMR	MON_p	-0.553947719	0.553947719
LMR	BAS_p	0.091404481	0.091404481
LMR	NEU_p	-0.388501994	0.388501994
LMR	EOS_p	-0.021950164	0.021950164
LMR	LYM_p	0.510674616	0.510674616
PWR	WBC	-0.662404926	0.662404926
PWR	NEU	-0.602688613	0.602688613
PWR	LYM	-0.213417083	0.213417083
PWR	MON	-0.430874655	0.430874655
PWR	EOS	-0.148687304	0.148687304
PWR	BAS	-0.053419678	0.053419678
PWR	RBC	-0.187656766	0.187656766
PWR	HGB	-0.288664825	0.288664825
PWR	HCT	-0.261753911	0.261753911
PWR	MCV	-0.139646197	0.139646197
PWR	MCH	-0.214382541	0.214382541
PWR	MCHC	-0.223556345	0.223556345
PWR	RDW_SD	-0.065531298	0.065531298
PWR	RDW_CV	0.053021549	0.053021549
PWR	PLT	0.546704556	0.546704556
PWR	PCT	0.482917296	0.482917296
PWR	MPV	-0.20071328	0.20071328
PWR	PDW	-0.227631662	0.227631662
PWR	P_LCR	-0.208815875	0.208815875
PWR	IG	-0.277599615	0.277599615
PWR	IG_p	-0.1200962	0.1200962
PWR	NEUT	-0.602002726	0.602002726
PWR	NEUT_p	-0.298474966	0.298474966
PWR	NLR	-0.281033108	0.281033108
PWR	LMR	0.159311381	0.159311381
PWR	PNR	0.884125442	0.884125442
PWR	PLR	0.429060625	0.429060625
PWR	SIII	-0.095278913	0.095278913
PWR	SIRI	-0.412993973	0.412993973
PWR	RCI	-0.219286749	0.219286749
PWR	MON_p	-0.004403868	0.004403868
PWR	BAS_p	0.21656747	0.21656747
PWR	NEU_p	-0.300440136	0.300440136
PWR	EOS_p	0.008521677	0.008521677
PWR	LYM_p	0.309328566	0.309328566
PNR	WBC	-0.655007206	0.655007206
PNR	NEU	-0.768010001	0.768010001
PNR	LYM	0.110502423	0.110502423
PNR	MON	-0.385131369	0.385131369
PNR	EOS	-0.026055811	0.026055811
PNR	BAS	0.036962329	0.036962329
PNR	RBC	-0.154578131	0.154578131
PNR	HGB	-0.231476447	0.231476447
PNR	HCT	-0.207994925	0.207994925
PNR	MCV	-0.099089052	0.099089052
PNR	MCH	-0.167100069	0.167100069
PNR	MCHC	-0.18972385	0.18972385
PNR	RDW_SD	-0.101281515	0.101281515
PNR	RDW_CV	-0.01239377	0.01239377
PNR	PLT	0.399790168	0.399790168
PNR	PCT	0.352832126	0.352832126
PNR	MPV	-0.147549459	0.147549459
PNR	PDW	-0.182181593	0.182181593
PNR	P_LCR	-0.15521524	0.15521524
PNR	IG	-0.301996329	0.301996329
PNR	IG_p	-0.154138707	0.154138707
PNR	NEUT	-0.767803341	0.767803341
PNR	NEUT_p	-0.669944019	0.669944019
PNR	NLR	-0.541602501	0.541602501
PNR	LMR	0.301487557	0.301487557
PNR	PWR	0.884125442	0.884125442
PNR	PLR	0.068012077	0.068012077
PNR	SIII	-0.387796328	0.387796328
PNR	SIRI	-0.579480952	0.579480952
PNR	RCI	-0.353755109	0.353755109
PNR	MON_p	0.048308353	0.048308353
PNR	BAS_p	0.305168412	0.305168412
PNR	NEU_p	-0.671750142	0.671750142
PNR	EOS_p	0.135648071	0.135648071
PNR	LYM_p	0.662030963	0.662030963
PLR	WBC	-0.130030046	0.130030046
PLR	NEU	0.223239408	0.223239408
PLR	LYM	-0.723158367	0.723158367
PLR	MON	-0.094072509	0.094072509
PLR	EOS	-0.133048977	0.133048977
PLR	BAS	-0.156795799	0.156795799
PLR	RBC	-0.088708526	0.088708526
PLR	HGB	-0.155884326	0.155884326
PLR	HCT	-0.141210948	0.141210948
PLR	MCV	-0.103796509	0.103796509
PLR	MCH	-0.132153275	0.132153275
PLR	MCHC	-0.110656637	0.110656637
PLR	RDW_SD	0.107235151	0.107235151
PLR	RDW_CV	0.18034559	0.18034559
PLR	PLT	0.395820648	0.395820648
PLR	PCT	0.334539452	0.334539452
PLR	MPV	-0.181591496	0.181591496
PLR	PDW	-0.173370233	0.173370233
PLR	P_LCR	-0.185430028	0.185430028
PLR	IG	-0.015587705	0.015587705
PLR	IG_p	0.020199932	0.020199932
PLR	NEUT	0.224494344	0.224494344
PLR	NEUT_p	0.615728096	0.615728096
PLR	NLR	0.710523019	0.710523019
PLR	LMR	-0.268887399	0.268887399
PLR	PWR	0.429060625	0.429060625
PLR	PNR	0.068012077	0.068012077
PLR	SIII	0.806380373	0.806380373
PLR	SIRI	0.432336003	0.432336003
PLR	RCI	0.368414771	0.368414771
PLR	MON_p	0.007389472	0.007389472
PLR	BAS_p	-0.083439542	0.083439542
PLR	NEU_p	0.614563023	0.614563023
PLR	EOS_p	-0.085982426	0.085982426
PLR	LYM_p	-0.627190429	0.627190429
SIII	WBC	0.405011687	0.405011687
SIII	NEU	0.703141472	0.703141472
SIII	LYM	-0.503207732	0.503207732
SIII	MON	0.175271018	0.175271018
SIII	EOS	-0.091883787	0.091883787
SIII	BAS	-0.110065685	0.110065685
SIII	RBC	0.016419821	0.016419821
SIII	HGB	-0.015825278	0.015825278
SIII	HCT	-0.010737132	0.010737132
SIII	MCV	-0.054151839	0.054151839
SIII	MCH	-0.047187059	0.047187059
SIII	MCHC	-0.012215636	0.012215636
SIII	RDW_SD	0.158748672	0.158748672
SIII	RDW_CV	0.184266266	0.184266266
SIII	PLT	0.312971984	0.312971984
SIII	PCT	0.269199419	0.269199419
SIII	MPV	-0.132211227	0.132211227
SIII	PDW	-0.106689796	0.106689796
SIII	P_LCR	-0.132271031	0.132271031
SIII	IG	0.189869842	0.189869842
SIII	IG_p	0.089755529	0.089755529
SIII	NEUT	0.704039324	0.704039324
SIII	NEUT_p	0.805835878	0.805835878
SIII	NLR	0.93957757	0.93957757
SIII	LMR	-0.299874203	0.299874203
SIII	PWR	-0.095278913	0.095278913
SIII	PNR	-0.387796328	0.387796328
SIII	PLR	0.806380373	0.806380373
SIII	SIRI	0.71626137	0.71626137
SIII	RCI	0.333799145	0.333799145
SIII	MON_p	-0.082240544	0.082240544
SIII	BAS_p	-0.24644241	0.24644241
SIII	NEU_p	0.805696298	0.805696298
SIII	EOS_p	-0.169012403	0.169012403
SIII	LYM_p	-0.790697131	0.790697131
SIRI	WBC	0.552914901	0.552914901
SIRI	NEU	0.755069202	0.755069202
SIRI	LYM	-0.384594428	0.384594428
SIRI	MON	0.661680811	0.661680811
SIRI	EOS	0.007756644	0.007756644
SIRI	BAS	-0.073675626	0.073675626
SIRI	RBC	0.096313746	0.096313746
SIRI	HGB	0.107808861	0.107808861
SIRI	HCT	0.104159857	0.104159857
SIRI	MCV	0.011691325	0.011691325
SIRI	MCH	0.0449269	0.0449269
SIRI	MCHC	0.072537148	0.072537148
SIRI	RDW_SD	0.210461107	0.210461107
SIRI	RDW_CV	0.181567304	0.181567304
SIRI	PLT	0.029347739	0.029347739
SIRI	PCT	0.014765294	0.014765294
SIRI	MPV	-0.043077307	0.043077307
SIRI	PDW	-0.015754064	0.015754064
SIRI	P_LCR	-0.042860919	0.042860919
SIRI	IG	0.260157272	0.260157272
SIRI	IG_p	0.119495202	0.119495202
SIRI	NEUT	0.755347979	0.755347979
SIRI	NEUT_p	0.705558701	0.705558701
SIRI	NLR	0.768930121	0.768930121
SIRI	LMR	-0.574183063	0.574183063
SIRI	PWR	-0.412993973	0.412993973
SIRI	PNR	-0.579480952	0.579480952
SIRI	PLR	0.432336003	0.432336003
SIRI	SIII	0.71626137	0.71626137
SIRI	RCI	0.353813833	0.353813833
SIRI	MON_p	0.369304072	0.369304072
SIRI	BAS_p	-0.268256299	0.268256299
SIRI	NEU_p	0.706291176	0.706291176
SIRI	EOS_p	-0.109100987	0.109100987
SIRI	LYM_p	-0.778915229	0.778915229
RCI	WBC	-0.237671598	0.237671598
RCI	NEU	0.075953971	0.075953971
RCI	LYM	-0.690296131	0.690296131
RCI	MON	-0.075575571	0.075575571
RCI	EOS	-0.079353269	0.079353269
RCI	BAS	-0.191638987	0.191638987
RCI	RBC	0.334821413	0.334821413
RCI	HGB	0.389888647	0.389888647
RCI	HCT	0.37299591	0.37299591
RCI	MCV	0.080019459	0.080019459
RCI	MCH	0.173333581	0.173333581
RCI	MCHC	0.22957397	0.22957397
RCI	RDW_SD	-0.039372806	0.039372806
RCI	RDW_CV	-0.095713886	0.095713886
RCI	PLT	-0.567666984	0.567666984
RCI	PCT	-0.548056496	0.548056496
RCI	MPV	0.111434711	0.111434711
RCI	PDW	0.145669662	0.145669662
RCI	P_LCR	0.120319898	0.120319898
RCI	IG	-0.001919012	0.001919012
RCI	IG_p	0.065657886	0.065657886
RCI	NEUT	0.076333694	0.076333694
RCI	NEUT_p	0.472091043	0.472091043
RCI	NLR	0.553248128	0.553248128
RCI	LMR	-0.274427625	0.274427625
RCI	PWR	-0.219286749	0.219286749
RCI	PNR	-0.353755109	0.353755109
RCI	PLR	0.368414771	0.368414771
RCI	SIII	0.333799145	0.333799145
RCI	SIRI	0.353813833	0.353813833
RCI	MON_p	0.11181792	0.11181792
RCI	BAS_p	-0.076504277	0.076504277
RCI	NEU_p	0.472444553	0.472444553
RCI	EOS_p	-0.005532032	0.005532032
RCI	LYM_p	-0.513492515	0.513492515
MON_p	WBC	-0.052944053	0.052944053
MON_p	NEU	-0.100433444	0.100433444
MON_p	LYM	-0.101313887	0.101313887
MON_p	MON	0.749565156	0.749565156
MON_p	EOS	0.091044402	0.091044402
MON_p	BAS	0.010981244	0.010981244
MON_p	RBC	0.093951706	0.093951706
MON_p	HGB	0.103773413	0.103773413
MON_p	HCT	0.111013018	0.111013018
MON_p	MCV	0.031487463	0.031487463
MON_p	MCH	0.039768933	0.039768933
MON_p	MCHC	0.028045	0.028045
MON_p	RDW_SD	0.121059401	0.121059401
MON_p	RDW_CV	0.090203288	0.090203288
MON_p	PLT	-0.078893954	0.078893954
MON_p	PCT	-0.089012088	0.089012088
MON_p	MPV	-0.021610466	0.021610466
MON_p	PDW	-0.02006754	0.02006754
MON_p	P_LCR	-0.02524193	0.02524193
MON_p	IG	0.016104662	0.016104662
MON_p	IG_p	0.033621444	0.033621444
MON_p	NEUT	-0.101042113	0.101042113
MON_p	NEUT_p	-0.125295687	0.125295687
MON_p	NLR	-0.056362176	0.056362176
MON_p	LMR	-0.553947719	0.553947719
MON_p	PWR	-0.004403868	0.004403868
MON_p	PNR	0.048308353	0.048308353
MON_p	PLR	0.007389472	0.007389472
MON_p	SIII	-0.082240544	0.082240544
MON_p	SIRI	0.369304072	0.369304072
MON_p	RCI	0.11181792	0.11181792
MON_p	BAS_p	0.032793591	0.032793591
MON_p	NEU_p	-0.124351625	0.124351625
MON_p	EOS_p	0.102394935	0.102394935
MON_p	LYM_p	-0.06824632	0.06824632
BAS_p	WBC	-0.237414833	0.237414833
BAS_p	NEU	-0.3339258	0.3339258
BAS_p	LYM	0.070667089	0.070667089
BAS_p	MON	-0.124866268	0.124866268
BAS_p	EOS	0.262952371	0.262952371
BAS_p	BAS	0.891649034	0.891649034
BAS_p	RBC	0.014646611	0.014646611
BAS_p	HGB	0.004046614	0.004046614
BAS_p	HCT	0.011427261	0.011427261
BAS_p	MCV	-0.001985859	0.001985859
BAS_p	MCH	-0.015015746	0.015015746
BAS_p	MCHC	-0.029081241	0.029081241
BAS_p	RDW_SD	-0.091941756	0.091941756
BAS_p	RDW_CV	-0.084230544	0.084230544
BAS_p	PLT	0.033223375	0.033223375
BAS_p	PCT	0.042240978	0.042240978
BAS_p	MPV	0.022559158	0.022559158
BAS_p	PDW	0.002268128	0.002268128
BAS_p	P_LCR	0.020546992	0.020546992
BAS_p	IG	-0.026851454	0.026851454
BAS_p	IG_p	0.040393455	0.040393455
BAS_p	NEUT	-0.335164053	0.335164053
BAS_p	NEUT_p	-0.337723868	0.337723868
BAS_p	NLR	-0.274692678	0.274692678
BAS_p	LMR	0.091404481	0.091404481
BAS_p	PWR	0.21656747	0.21656747
BAS_p	PNR	0.305168412	0.305168412
BAS_p	PLR	-0.083439542	0.083439542
BAS_p	SIII	-0.24644241	0.24644241
BAS_p	SIRI	-0.268256299	0.268256299
BAS_p	RCI	-0.076504277	0.076504277
BAS_p	MON_p	0.032793591	0.032793591
BAS_p	NEU_p	-0.335711442	0.335711442
BAS_p	EOS_p	0.328628532	0.328628532
BAS_p	LYM_p	0.247090278	0.247090278
NEU_p	WBC	0.385328634	0.385328634
NEU_p	NEU	0.761374958	0.761374958
NEU_p	LYM	-0.638802239	0.638802239
NEU_p	MON	0.142970794	0.142970794
NEU_p	EOS	-0.21056029	0.21056029
NEU_p	BAS	-0.200099901	0.200099901
NEU_p	RBC	0.012393572	0.012393572
NEU_p	HGB	0.013821256	0.013821256
NEU_p	HCT	0.005822271	0.005822271
NEU_p	MCV	-0.017247817	0.017247817
NEU_p	MCH	0.006790877	0.006790877
NEU_p	MCHC	0.041263916	0.041263916
NEU_p	RDW_SD	0.147110447	0.147110447
NEU_p	RDW_CV	0.147373101	0.147373101
NEU_p	PLT	0.019806532	0.019806532
NEU_p	PCT	0.014914163	0.014914163
NEU_p	MPV	-0.01806981	0.01806981
NEU_p	PDW	0.011558803	0.011558803
NEU_p	P_LCR	-0.015666701	0.015666701
NEU_p	IG	0.211023986	0.211023986
NEU_p	IG_p	0.123977236	0.123977236
NEU_p	NEUT	0.762284013	0.762284013
NEU_p	NEUT_p	0.999740546	0.999740546
NEU_p	NLR	0.861578875	0.861578875
NEU_p	LMR	-0.388501994	0.388501994
NEU_p	PWR	-0.300440136	0.300440136
NEU_p	PNR	-0.671750142	0.671750142
NEU_p	PLR	0.614563023	0.614563023
NEU_p	SIII	0.805696298	0.805696298
NEU_p	SIRI	0.706291176	0.706291176
NEU_p	RCI	0.472444553	0.472444553
NEU_p	MON_p	-0.124351625	0.124351625
NEU_p	BAS_p	-0.335711442	0.335711442
NEU_p	EOS_p	-0.296533331	0.296533331
NEU_p	LYM_p	-0.959477889	0.959477889
EOS_p	WBC	-0.05679698	0.05679698
EOS_p	NEU	-0.190894773	0.190894773
EOS_p	LYM	0.048164307	0.048164307
EOS_p	MON	0.0457558	0.0457558
EOS_p	EOS	0.951584799	0.951584799
EOS_p	BAS	0.318026219	0.318026219
EOS_p	RBC	0.064219056	0.064219056
EOS_p	HGB	0.062022238	0.062022238
EOS_p	HCT	0.069716213	0.069716213
EOS_p	MCV	0.01181397	0.01181397
EOS_p	MCH	0.011755929	0.011755929
EOS_p	MCHC	0.00578032	0.00578032
EOS_p	RDW_SD	-0.021177464	0.021177464
EOS_p	RDW_CV	-0.029419708	0.029419708
EOS_p	PLT	-0.038700003	0.038700003
EOS_p	PCT	-0.049639615	0.049639615
EOS_p	MPV	-0.018219511	0.018219511
EOS_p	PDW	-0.018985753	0.018985753
EOS_p	P_LCR	-0.017557408	0.017557408
EOS_p	IG	-0.025158901	0.025158901
EOS_p	IG_p	-0.011798926	0.011798926
EOS_p	NEUT	-0.191457696	0.191457696
EOS_p	NEUT_p	-0.297037543	0.297037543
EOS_p	NLR	-0.169133997	0.169133997
EOS_p	LMR	-0.021950164	0.021950164
EOS_p	PWR	0.008521677	0.008521677
EOS_p	PNR	0.135648071	0.135648071
EOS_p	PLR	-0.085982426	0.085982426
EOS_p	SIII	-0.169012403	0.169012403
EOS_p	SIRI	-0.109100987	0.109100987
EOS_p	RCI	-0.005532032	0.005532032
EOS_p	MON_p	0.102394935	0.102394935
EOS_p	BAS_p	0.328628532	0.328628532
EOS_p	NEU_p	-0.296533331	0.296533331
EOS_p	LYM_p	0.075460793	0.075460793
LYM_p	WBC	-0.378188949	0.378188949
LYM_p	NEU	-0.734870289	0.734870289
LYM_p	LYM	0.678561556	0.678561556
LYM_p	MON	-0.289468551	0.289468551
LYM_p	EOS	-0.001140315	0.001140315
LYM_p	BAS	0.113290841	0.113290841
LYM_p	RBC	-0.043479319	0.043479319
LYM_p	HGB	-0.046469637	0.046469637
LYM_p	HCT	-0.041052215	0.041052215
LYM_p	MCV	0.009443154	0.009443154
LYM_p	MCH	-0.016968711	0.016968711
LYM_p	MCHC	-0.049255255	0.049255255
LYM_p	RDW_SD	-0.168575746	0.168575746
LYM_p	RDW_CV	-0.161293113	0.161293113
LYM_p	PLT	-7.09E-05	7.09E-05
LYM_p	PCT	0.008990737	0.008990737
LYM_p	MPV	0.026126264	0.026126264
LYM_p	PDW	-0.004475837	0.004475837
LYM_p	P_LCR	0.024221876	0.024221876
LYM_p	IG	-0.219670795	0.219670795
LYM_p	IG_p	-0.135732134	0.135732134
LYM_p	NEUT	-0.735560017	0.735560017
LYM_p	NEUT_p	-0.958877409	0.958877409
LYM_p	NLR	-0.853247166	0.853247166
LYM_p	LMR	0.510674616	0.510674616
LYM_p	PWR	0.309328566	0.309328566
LYM_p	PNR	0.662030963	0.662030963
LYM_p	PLR	-0.627190429	0.627190429
LYM_p	SIII	-0.790697131	0.790697131
LYM_p	SIRI	-0.778915229	0.778915229
LYM_p	RCI	-0.513492515	0.513492515
LYM_p	MON_p	-0.06824632	0.06824632
LYM_p	BAS_p	0.247090278	0.247090278
LYM_p	NEU_p	-0.959477889	0.959477889
LYM_p	EOS_p	0.075460793	0.075460793
Supplementary table 2 A pairwise Pearson correlation analysis results on 36 PDHIs in the training set. For full names corresponding to the abbreviations of all peripheral blood indicators, please refer to Supplemental Material 1.
