# Supplementary material for: Acute ischemic stroke prediction and predictive factors analysis using hematological indicators in elderly hypertensives post-transient ischemic attack
Source: Sci Rep. 2024 Jan 6;14:695. doi: 10.1038/s41598-024-51402-2 (PMC10771433; doi:10.1038/s41598-024-51402-2)
Supplement: Supplementary file 6 — Supplementary Table S3. [file 41598_2024_51402_MOESM6_ESM.xlsx]

## Sheet: Sheet1
Model	booster	colsample_bytree	gamma	grow_policy	learning_rate	max_bin	max_cat_to_onehot	max_depth	min_child_weight	n_estimators	predictor	reg_alpha	reg_lambda	subsample	lambda	alpha
XGB-PDHIs	gbtree	0.534881	2	depthwise	0.0888516	256	4	5	5	316	auto	1.07358	2.05664	0.950069	2.05664	1.07358
XGB-Mixed	gbtree	0.692357	6	depthwise	0.0604637	256	4	6	8	493	auto	1.79684	2.04009	0.766204	2.04009	1.79684
XGB-All	gbtree	0.6202	9	depthwise	0.0279593	256	4	6	1	454	auto	0.702954	2.36258	0.731352	2.36258	0.702954
Supplementary table 3 Optimal hyperparameters for each model post hyperparameter tuning. PDHIs: primary and derived hematological indicators, XGB-PDHIs: XGBoost with only selected PDHIs, XGB-Mixed: both selected PDHIs and categorical variables,XGB-All:XGBoost incorporating all variables without feature selection
